# Supplementary material for: Desymmetrization of Prochiral N-Pyrazolyl Maleimides via Organocatalyzed Asymmetric Michael Addition with Pyrazolones: Construction of Tri-N-Heterocyclic Scaffolds Bearing Both Central and Axial Chirality
Source: Molecules. 2023 May 23;28(11):4279. doi: 10.3390/molecules28114279 (PMC10254726; doi:10.3390/molecules28114279)
Supplement: Supplementary file 1 [file molecules-28-04279-s001.zip]

Archive with 1 entries (1 files):
- Supporting Information-molecules-2399445-final-updated.pdf
